# Supplementary material for: Socioeconomic status, individual behaviors and risk for Lymphomas: a Mendelian randomization study
Source: J Cancer. 2024 May 20;15(12):3760–5. doi: 10.7150/jca.96413 (PMC11190779; doi:10.7150/jca.96413)
Supplement: Supplementary file 1 — Supplementary figure and tables. [file jcav15p3760s1.zip › Supplementary files/Supplementary Table 1.xlsx]

## Sheet: Sheet1
No	Phenotypes	Pubmed ID	Ancestry
	Socioeconomic status
Dataset1	Education attainment	30038396	European
Dataset2	Total household income before tax	31844048	European
	Dietary composition
Dataset3	Relative carbohydrate intake	32393786	European
Dataset4	Relative fat intake	32393786	European
Dataset5	Relative protein intake	32393786	European
Dataset6	Relative sugar intake	32393786	European
	Habitual physical activity
Dataset7	Average acceleration	29899525	European
Dataset8	Moderate to vigorous physical activity (MVPA)	29899525	European
Dataset9	Vigorous physical activity	29899525	European
	Smoking behaviors
Dataset10	Age of initiation of regular smoking	30643251	European
Dataset11	Cigarettes per day	30643251	European
Dataset12	Smoking cessation	30643251	European
Dataset13	Smoking initiation	30643251	European
	Drinking behaviors
Dataset14	Alcohol consumption per week	30643251	European
	Sleeping behaviors
Dataset15	Insomnia	30804566	European
Dataset16	Sleep duration	30846698	European
Dataset17	Long sleep duration	30846698	European
Dataset18	Short sleep duration	30846698	European
	Leisure sedentary behaviors
Dataset19	Television watching time	32317632	European
Dataset20	Computer use time	32317632	European
Dataset21	Drive time	32317632	European
	Risky behaviors
Dataset22	Automobile speeding propensity	30643258	European
Dataset23	Number of sexual partners	30643258	European
	Reproductive behaviors
Dataset24	Age at first birth	27798627	European
Dataset25	Number of children ever born (NEB)	27798627	European
