# Supplementary material for: Socioeconomic status, individual behaviors and risk for Lymphomas: a Mendelian randomization study
Source: J Cancer. 2024 May 20;15(12):3760–5. doi: 10.7150/jca.96413 (PMC11190779; doi:10.7150/jca.96413)
Supplement: Supplementary file 1 — Supplementary figure and tables. [file jcav15p3760s1.zip › Supplementary files/Supplementary Table 2.xlsx]

## Sheet: Dataset1
SNP	effect_allele	eaf	beta	se	p	F
rs2352974	T	0.5	-0.0319	0.00285	5.19e-29	125.283
rs1906252	C	0.5034	-0.03071	0.00285	4.44e-27	116.11
rs13107325	C	0.90986	0.05434	0.00542	1.09e-23	100.517
rs9384679	T	0.4082	-0.02822	0.00295	1.14e-21	91.5101
rs3128341	T	0.1752	-0.03343	0.00353	2.52e-21	89.6856
rs2426132	G	0.5272	-0.027	0.00286	3.57e-21	89.124
rs11793831	T	0.4354	0.02693	0.0029	1.69e-20	86.2335
rs148696809	T	0.91837	-0.0406	0.00445	7.79e-20	83.2398
rs12448902	G	0.3197	-0.026	0.00292	5.12e-19	79.283
rs3740422	G	0.6514	0.02553	0.00299	1.23e-17	72.9052
rs8054299	G	0.3316	0.02556	0.00306	7.22e-17	69.7715
rs11123820	G	0.4065	0.0243	0.00292	9.17e-17	69.2542
rs10874938	T	0.5068	-0.02364	0.00285	1.19e-16	68.8025
rs10875914	G	0.3554	0.02373	0.00291	3.45e-16	66.498
rs1892419	C	0.233	-0.0276	0.00338	3.47e-16	66.6782
rs6550835	G	0.6973	0.02479	0.00304	3.89e-16	66.4975
rs11662271	T	0.4847	0.0232	0.00285	4.39e-16	66.2652
rs13163336	C	0.8265	-0.0317	0.00391	5.04e-16	65.7301
rs34811474	G	0.7704	-0.02761	0.00346	1.42e-15	63.6766
rs10189857	G	0.4184	-0.02289	0.00288	2.03e-15	63.1693
rs7963801	C	0.5476	-0.02296	0.00292	3.46e-15	61.8269
rs5751191	C	0.4779	-0.02214	0.00286	8.93e-15	59.927
rs4463213	A	0.5408	0.02183	0.00287	2.56e-14	57.8553
rs6975134	C	0.4218	0.02194	0.00291	4.55e-14	56.8442
rs1144593	G	0.2993	0.02276	0.00309	1.82e-13	54.2534
rs2239647	A	0.4541	-0.02093	0.00289	4.71e-13	52.4496
rs3735478	T	0.2857	0.02279	0.00315	4.85e-13	52.344
rs991871	A	0.7551	0.0243	0.00337	5.72e-13	51.9939
rs11693702	A	0.449	-0.02045	0.00286	9.17e-13	51.1274
rs113322852	A	0.2007	-0.02611	0.00369	1.5e-12	50.068
rs26046	T	0.3673	-0.02044	0.00292	2.44e-12	48.9999
rs2478281	G	0.2466	0.02273	0.00326	3.1e-12	48.6142
rs9436866	C	0.09524	0.03309	0.00481	6.01e-12	47.3263
rs3113262	G	0.5068	0.01963	0.00286	6.18e-12	47.1094
rs35526560	C	0.4235	0.01958	0.00285	6.71e-12	47.1992
rs6535809	G	0.5	-0.01956	0.00285	6.9e-12	47.1029
rs335426	C	0.5	-0.01973	0.00288	7.24e-12	46.9319
rs4976976	A	0.3861	0.01978	0.00292	1.24e-11	45.8866
rs13428598	T	0.3793	0.01978	0.00292	1.32e-11	45.8866
rs702222	C	0.6718	0.02002	0.00297	1.66e-11	45.4375
rs10129426	G	0.4694	-0.01926	0.00287	1.87e-11	45.0348
rs58489175	G	0.2823	0.02121	0.00316	2.02e-11	45.0512
rs2295499	T	0.4439	-0.0191	0.00287	2.85e-11	44.2896
rs602512	G	0.6139	-0.01948	0.00293	2.92e-11	44.202
rs17002025	A	0.1378	0.02886	0.00434	2.96e-11	44.2194
rs1035738	T	0.02721	0.05092	0.00769	3.47e-11	43.8453
rs830383	A	0.369	0.01952	0.00295	3.73e-11	43.7839
rs112780312	G	0.7466	0.02121	0.00321	3.73e-11	43.6587
rs11079849	C	0.6922	-0.01996	0.00305	5.96e-11	42.8273
rs6952104	T	0.5221	0.01864	0.00285	6.32e-11	42.7761
rs6819372	G	0.5357	0.01865	0.00286	6.57e-11	42.5231
rs5757670	A	0.6582	0.02009	0.00308	7.15e-11	42.5459
rs12439619	G	0.3129	0.01994	0.00307	7.94e-11	42.1864
rs80170948	T	0.94728	0.04589	0.00706	7.99e-11	42.2499
rs1009950	T	0.4184	-0.01903	0.00293	8.15e-11	42.1834
rs10990610	T	0.835	-0.02498	0.00385	8.69e-11	42.0981
rs62047970	T	0.5782	-0.01879	0.00291	9.9e-11	41.6934
rs2852931	A	0.8486	0.02842	0.0044	1.08e-10	41.7198
rs2806048	A	0.6429	-0.01897	0.00295	1.25e-10	41.3514
rs13253386	T	0.4949	-0.01836	0.00285	1.26e-10	41.5006
rs2005078	G	0.3333	0.01924	0.00304	2.35e-10	40.0555
rs1064608	G	0.6361	0.01884	0.00299	2.86e-10	39.7026
rs620729	A	0.6854	-0.01912	0.00304	3.05e-10	39.5574
rs4470366	T	0.4388	-0.01815	0.0029	3.61e-10	39.1703
rs11117646	A	0.1905	-0.02248	0.00359	3.66e-10	39.2106
rs2737339	G	0.4099	0.01827	0.00292	4.14e-10	39.1481
rs6587843	T	0.4711	0.01774	0.00285	4.82e-10	38.7451
rs72821233	T	0.2721	-0.0201	0.00323	4.88e-10	38.7245
rs13120565	T	0.6429	0.01825	0.00294	5.66e-10	38.5328
rs78358737	T	0.96599	-0.04248	0.00687	6.18e-10	38.2344
rs3843954	G	0.75	0.02084	0.00337	6.33e-10	38.2415
rs12773747	A	0.2262	0.0205	0.00332	6.73e-10	38.1268
rs7626560	C	0.8639	-0.02393	0.00389	7.34e-10	37.843
rs11210871	C	0.3299	-0.01917	0.00312	7.67e-10	37.7515
rs7256776	G	0.7092	0.01864	0.00304	9.28e-10	37.5962
rs4744250	A	0.352	0.01834	0.003	9.34e-10	37.3728
rs74370218	T	0.3827	-0.018	0.00295	9.81e-10	37.2306
rs4342312	C	0.6259	0.01793	0.00294	1.05e-09	37.1933
rs12441495	G	0.8639	0.02575	0.00424	1.24e-09	36.8826
rs1507010	G	0.4949	0.01728	0.00286	1.52e-09	36.5052
rs12536800	G	0.7194	-0.01939	0.00321	1.53e-09	36.4876
rs77128898	T	0.02211	-0.04626	0.00768	1.72e-09	36.2817
rs1523048	T	0.3997	0.01776	0.00296	2.06e-09	35.9999
rs12635303	C	0.7075	-0.01849	0.00309	2.21e-09	35.806
rs10497818	A	0.5697	0.01715	0.00288	2.65e-09	35.4603
rs287883	T	0.3112	0.01858	0.00314	3.28e-09	35.0132
rs17049085	T	0.8895	0.02602	0.0044	3.44e-09	34.971
rs3943667	T	0.7228	-0.0185	0.00313	3.56e-09	34.9345
rs73189617	G	0.3299	0.01854	0.00315	3.87e-09	34.6416
rs7599860	A	0.2279	0.01967	0.00334	3.92e-09	34.6829
rs1408579	C	0.5	-0.0168	0.00286	4.11e-09	34.5053
rs7588384	C	0.3129	-0.01891	0.00322	4.26e-09	34.4882
rs12535854	G	0.6667	0.01783	0.00304	4.46e-09	34.3997
rs39302	C	0.8078	0.02088	0.00356	4.49e-09	34.4001
rs1567154	C	0.7347	0.02045	0.00349	4.51e-09	34.3348
rs6903716	G	0.2738	-0.01842	0.00314	4.62e-09	34.4127
rs1415802	T	0.5969	-0.01718	0.00293	4.76e-09	34.3804
rs2647995	C	0.2925	0.01861	0.00318	4.99e-09	34.2482
rs889169	A	0.5867	0.01743	0.003	6.13e-09	33.756
rs2721173	C	0.551	0.01661	0.00286	6.13e-09	33.7292
rs73989053	A	0.1616	-0.02211	0.00381	6.31e-09	33.6765
rs10865397	G	0.5221	0.01675	0.00289	6.84e-09	33.5918
rs17106817	T	0.716	0.01854	0.0032	6.88e-09	33.5675
rs159428	T	0.4932	0.01676	0.00289	6.97e-09	33.6319
rs75973558	G	0.119	-0.02463	0.00426	7.38e-09	33.4279
rs72739469	T	0.94558	-0.03577	0.00619	7.51e-09	33.393
rs73845427	A	0.02891	-0.0466	0.00807	7.69e-09	33.3445
rs66752974	C	0.8418	0.02214	0.00384	7.92e-09	33.2424
rs61815057	A	0.3963	0.01681	0.00292	8.06e-09	33.1413
rs17428810	T	0.7313	0.01788	0.0031	8.1e-09	33.2668
rs78382112	A	0.05782	0.03682	0.00639	8.54e-09	33.2021
rs6718450	C	0.4252	0.01698	0.00296	9.53e-09	32.9072
rs6798941	C	0.7143	-0.01794	0.00313	9.53e-09	32.8515
rs2143103	A	0.1446	0.02382	0.00415	9.64e-09	32.9448
rs2977464	T	0.1684	0.02091	0.00365	9.86e-09	32.8187
rs6860626	T	0.1412	-0.02149	0.00376	1.11e-08	32.666
rs9930063	C	0.4592	0.01633	0.00288	1.43e-08	32.1504
rs35853157	A	0.6837	-0.0172	0.00304	1.48e-08	32.0117
rs875361	A	0.449	-0.01623	0.00287	1.5e-08	31.9796
rs2180111	A	0.2942	0.01812	0.0032	1.55e-08	32.0638
rs11720523	C	0.5544	-0.01622	0.00288	1.73e-08	31.7187
rs1479073	C	0.3112	0.01731	0.00308	1.92e-08	31.5858
rs7044246	T	0.6956	0.01748	0.00311	1.96e-08	31.5908
rs2439649	G	0.4609	-0.01605	0.00286	1.98e-08	31.4932
rs6708515	G	0.6207	-0.01671	0.00298	2.11e-08	31.4427
rs7573001	C	0.415	-0.01647	0.00295	2.35e-08	31.1704
rs4937860	G	0.09354	-0.02588	0.00464	2.4e-08	31.1094
rs7312770	T	0.5136	-0.016	0.00287	2.52e-08	31.0796
rs56290130	A	0.3231	-0.01692	0.00304	2.59e-08	30.978
rs62169190	T	0.1769	-0.02043	0.00368	2.74e-08	30.8205
rs4347883	T	0.5612	-0.01595	0.00287	2.79e-08	30.8857
rs1812587	G	0.5544	0.01594	0.00287	2.84e-08	30.8469
rs56135595	T	0.1412	-0.02216	0.004	2.97e-08	30.6915
rs3860537	T	0.2415	0.01861	0.00336	3.14e-08	30.677
rs2652454	T	0.4779	-0.01587	0.00287	3.23e-08	30.5766
rs1391438	T	0.3146	0.01691	0.00306	3.26e-08	30.5382
rs6509441	T	0.7687	-0.01876	0.0034	3.3e-08	30.4444
rs136554	A	0.4592	0.01586	0.00288	3.53e-08	30.3264
rs11259916	G	0.733	0.01744	0.00316	3.53e-08	30.4592
rs297589	A	0.6684	0.01715	0.00312	3.73e-08	30.2147
rs12435486	A	0.2483	-0.01823	0.00331	3.75e-08	30.3331
rs8058881	G	0.25	0.01831	0.00334	4.14e-08	30.0527
rs2836921	A	0.3248	0.01632	0.00298	4.21e-08	29.9921
rs2799399	G	0.5833	0.01572	0.00288	4.55e-08	29.7934
rs276626	G	0.1616	-0.02075	0.0038	4.81e-08	29.8173
rs11138947	C	0.267	-0.01737	0.00318	4.83e-08	29.8363
rs34802460	C	0.7432	-0.01917	0.00351	4.94e-08	29.8283

## Sheet: Dataset2
SNP	effect_allele	eaf	beta	se	p	F
rs10429582	C	0.414	0.01713	0.00202	1.98e-17	71.9133
rs11588857	A	0.2029	0.01154	0.00201	9.99e-09	32.9622
rs11943561	A	0.2435	0.01112	0.00202	3.92e-08	30.3043
rs12119149	T	0.7332	0.01265	0.00204	5.24e-10	38.4519
rs12151248	T	0.1178	-0.01242	0.00199	4.04e-10	38.9524
rs12614880	G	0.3777	0.01461	0.00202	4.66e-13	52.3112
rs12647647	A	0.2766	0.01143	0.002	1.14e-08	32.661
rs12954483	G	0.8975	-0.0126	0.00203	5.8e-10	38.5253
rs12967855	G	0.6692	0.01234	0.00206	2.01e-09	35.8833
rs1455350	A	0.4745	-0.01152	0.00202	1.16e-08	32.5236
rs146301099	T	0.5074	-0.01146	0.00203	1.69e-08	31.8694
rs159365	G	0.5822	0.01566	0.00202	9.04e-15	60.1005
rs17652520	A	0.222	-0.01385	0.002	4.56e-12	47.9553
rs1906252	A	0.5182	0.01728	0.00202	1.39e-17	73.1782
rs2332719	G	0.2784	-0.01333	0.00207	1.16e-10	41.4683
rs2563332	T	0.2075	-0.01156	0.00202	9.9e-09	32.7499
rs28558559	C	0.1066	0.01122	0.00205	4.11e-08	29.9554
rs28896784	G	0.7746	0.01123	0.00204	3.6e-08	30.3037
rs306755	C	0.4714	0.01192	0.00202	3.82e-09	34.8214
rs37976	T	0.5596	0.01198	0.00202	3.14e-09	35.1729
rs4727618	A	0.4767	-0.01145	0.00203	1.67e-08	31.8138
rs537160	G	0.7525	-0.01286	0.00203	2.34e-10	40.1316
rs6477496	T	0.1887	0.01126	0.00203	2.85e-08	30.7668
rs6699397	G	0.3672	-0.0122	0.00202	1.59e-09	36.4766
rs72902613	T	0.9861	-0.0112	0.00199	1.71e-08	31.6757
rs7597007	T	0.6451	-0.01221	0.00202	1.46e-09	36.5364
rs9517310	T	0.3107	0.01112	0.00201	3.09e-08	30.6066
rs9822268	A	0.2852	0.01316	0.00202	6.98e-11	42.443

## Sheet: Dataset3
SNP	effect_allele	eaf	beta	se	p	F
rs10206338	A	0.578	-0.0157735	0.00278684	1.52e-08	32.0354
rs10510554	T	0.428	0.0194168	0.00278138	2.94e-12	48.734
rs10433500	A	0.6371	0.0160764	0.00286311	1.96e-08	31.528
rs7012637	A	0.4728	0.0173432	0.00278426	4.68e-10	38.8002
rs10962121	T	0.4989	-0.0151916	0.0027521	3.4e-08	30.4702
rs2472297	T	0.2603	-0.0179506	0.00326196	3.73e-08	30.2828
rs7190396	T	0.6033	0.0178123	0.00281218	2.39e-10	40.1193
rs1104608	C	0.4231	0.0184667	0.0028931	1.74e-10	40.7424
rs36123991	T	0.2055	0.0212974	0.0036949	8.24e-09	33.2235
rs8097672	A	0.8549	0.0234558	0.003908	1.95e-09	36.0237
rs838144	T	0.5089	-0.0232282	0.00275313	3.26e-17	71.1825

## Sheet: Dataset4
SNP	effect_allele	eaf	beta	se	p	F
rs1229984	T	0.0293	0.0977704	0.00886163	2.64e-28	121.726
rs57193069	A	0.5456	-0.015743	0.00279627	1.8e-08	31.6967
rs7012814	A	0.4727	-0.0188999	0.00278349	1.12e-11	46.1038
rs33988101	T	0.5298	-0.0293992	0.00275945	1.66e-26	113.507

## Sheet: Dataset5
SNP	effect_allele	eaf	beta	se	p	F
rs780094	T	0.3871	0.017517	0.00282441	5.58e-10	38.4645
rs445551	A	0.3072	0.0191893	0.00338913	1.49e-08	32.058
rs1603978	A	0.6935	0.0191684	0.00298526	1.35e-10	41.2289
rs13146907	A	0.6214	-0.0218977	0.00283943	1.24e-14	59.4745
rs1461729	A	0.0998	0.0318296	0.00459037	4.09e-12	48.08
rs55872725	T	0.4072	0.0177932	0.00280031	2.09e-10	40.373
rs838133	A	0.4469	-0.0318218	0.00301314	4.52e-26	111.534

## Sheet: Dataset6
SNP	effect_allele	eaf	beta	se	p	F
rs12713415	C	0.71	-0.019	0.003	4.88e-09	40.1108
rs7619139	A	0.59	-0.024	0.003	4.98e-16	63.9995
rs13202107	A	0.217	-0.02	0.004	1.77e-08	24.9998
rs7012814	A	0.472	0.019	0.003	4.99e-10	40.1108
rs9972653	T	0.399	-0.02	0.003	1.53e-11	44.4441
rs8097672	A	0.854	0.03	0.004	1.54e-12	56.2495
rs341228	T	0.331	0.019	0.003	2.72e-09	40.1108
rs838144	T	0.508	-0.028	0.003	8.53e-21	87.1104

## Sheet: Dataset7
SNP	effect_allele	eaf	beta	se	p	F
rs34517439	C	0.879062	0.30792	0.0562443	4.4e-08	29.9716
rs6775319	A	0.270752	0.225081	0.040802	3.5e-08	30.4302
rs9293503	T	0.888495	0.328953	0.0586852	2.1e-08	31.4196
rs12522261	G	0.656527	0.210522	0.0383038	3.9e-08	30.2066
rs11012732	A	0.667807	0.224986	0.0385641	5.4e-09	34.0357
rs148193266	A	0.957332	-0.510362	0.0921544	3.1e-08	30.6701
rs56194509	T	0.779514	-0.303404	0.0439408	5e-12	47.6757
rs59499656	A	0.655507	-0.228253	0.0382563	2.4e-09	35.5973

## Sheet: Dataset8
SNP	effect_allele	eaf	beta	se	p	F
rs2942127	G	0.175356	0.016037	0.00290278	3.3e-08	30.5222
rs1974771	G	0.900025	-0.0213389	0.00367836	6.6e-09	33.6537
rs2114286	A	0.465757	-0.0122453	0.00221725	3.3e-08	30.5005
rs877483	T	0.433185	0.0122277	0.00222756	4e-08	30.132
rs2035562	A	0.327517	-0.0138763	0.00235606	3.9e-09	34.6874
rs1972763	C	0.342372	0.0128383	0.00232366	3.3e-08	30.5258
rs77742115	T	0.861681	-0.018348	0.00319777	9.6e-09	32.9216
rs2854277	C	0.917429	0.0320288	0.00506676	2.6e-10	39.9593
rs1186721	G	0.684156	-0.01299	0.00237226	4.4e-08	29.9841
rs921915	T	0.412095	-0.0138882	0.00224013	5.7e-10	38.4364
rs1043595	G	0.717135	0.014411	0.00245416	4.3e-09	34.481
rs7804463	T	0.529576	0.0150095	0.00221333	1.2e-11	45.9873
rs2988004	T	0.557755	-0.0131708	0.00223979	4.1e-09	34.5786
rs7326482	G	0.384837	-0.0129605	0.00229416	1.6e-08	31.9149
rs10145335	G	0.749389	-0.0141221	0.00254139	2.7e-08	30.8783
rs4886868	T	0.414138	-0.0124954	0.00226611	3.5e-08	30.4044
rs12912808	C	0.851393	0.017546	0.00310889	1.7e-08	31.8525
rs429358	T	0.845828	-0.0219822	0.00305356	6.1e-13	51.8235
rs1921981	G	0.674353	0.013037	0.00237139	3.8e-08	30.2237

## Sheet: Dataset9
SNP	effect_allele	eaf	beta	se	p	F
rs6667222	A	0.748143	0.00873051	0.00151739	8.7e-09	33.1041
rs1248860	G	0.48444	-0.00976972	0.00131429	1.1e-13	55.2559
rs9276758	G	0.688307	0.00803189	0.00141706	1.4e-08	32.1259
rs2764261	A	0.374311	0.00912633	0.00136054	2e-11	44.9952
rs328902	C	0.685492	-0.00878858	0.0014168	5.5e-10	38.4784
rs13243553	G	0.607979	0.00874851	0.00134959	9e-11	42.0205
rs3781411	C	0.876382	0.0125792	0.00199721	3e-10	39.6694

## Sheet: Dataset10
SNP	effect_allele	eaf	beta	se	p	F
rs7599208	C	0.558	0.00305	-0.0208	1.71e-12	46.5076
rs3768886	G	0.328	0.0032	0.0178	7.37e-09	30.9412
rs11915747	C	0.354	0.00314	0.0227	3.83e-13	52.2624
rs624833	T	0.309	0.00325	0.0187	8.61e-09	33.1065
rs11780471	G	0.0644	0.00642	0.0415	7e-11	41.7852
rs140485736	G	0.0131	0.0146	0.0816	1.41e-08	31.2371
rs319748	G	0.711	0.00337	-0.019	3.08e-08	31.7866

[truncated: 15 more sheets: Dataset11, Dataset12, Dataset13, Dataset14, Dataset15, Dataset16, Dataset17, Dataset18, Dataset19, Dataset20, Dataset21, Dataset22, Dataset23, Dataset24, Dataset25]
