# Supplementary material for: Socioeconomic status, individual behaviors and risk for Lymphomas: a Mendelian randomization study
Source: J Cancer. 2024 May 20;15(12):3760–5. doi: 10.7150/jca.96413 (PMC11190779; doi:10.7150/jca.96413)
Supplement: Supplementary file 1 — Supplementary figure and tables. [file jcav15p3760s1.zip › Supplementary files/Supplementary Table 3.xlsx]

## Sheet: Sheet1
		MR-Egger		IVW		Egger intercept	Intercept p value	MR-PRESSO Global test-p value
Phenotypes	Outcomes	Cochran's Q	Q_pval	Cochran's Q	Q_pval
Relative fat intake	FL	7.9052	0.161538	10.7181	0.0974888	0.007506	0.919984	0.935
Drive time	FL	1.28712	0.525418	1.58343	0.663152	0.0955242	0.640782	0.6966
Television watching time	HL	66.7965	0.586438	66.8971	0.615972	0.009751	0.752087	0.6146
Television watching time	DLBCL	115.529	0.00050529	115.891	0.000614496	0.0167026	0.640747	<0.001
Computer use time	DLBCL	12.6834	0.810029	14.9914	0.723143	0.125349	0.146076	0.7064
Vigorous physical activity	Mature T/NK-cell lymphomas	1.4656	0.917005	3.57056	0.734559	-0.34305	0.206523	0.7598
